# Supplementary material for: Piloting a community-based psychosocial group intervention designed to reduce distress among conflict-affected adults in Colombia: a mixed-method study of remote, hybrid, and in-person modalities during the COVID-19 pandemic
Source: Int J Ment Health Syst. 2023 Oct 24;17:35. doi: 10.1186/s13033-023-00597-4 (PMC10594726; doi:10.1186/s13033-023-00597-4)
Supplement: Supplementary file 1 — Additional file 1: Pilot Dataset. [file 13033_2023_597_MOESM1_ESM.xlsx]

## Sheet: Hoja1
Participante	Sexo	Edad	Estado_civil	Etnia	Nivel_de_escolaridad	Numero_de_a_os_de_estudio	Desplazamineto_forzado	Registrounico_de_Victimas	Discapacidad	Octiempo_trabajando	Octiempo_no_trabajo__pero_tenia_trabajo	Octiempo3__buscando_trabajo	Octiempo__estudiando	Octiempo__oficios_del_hogar	Octiempo__incapacitado_permanente_para_tra	Octiempo__vivi__de_la_renta	Octiempo_es_pensionado_o_jubilado	Octiempo__otra_actividad	Octiempo__nocontesta	Ocupación	B1_Cuantas_persona_amente_en_su_familia	B2_Fuente_de_aporte_econ_mico1__ninguno	B2_Fuente_de_aporte_econ_mico2__mi_trabajo	B2_Fuente_de_aporte_econ_mico3__soporte_econ_mico_de_mi_pareja	B2_Fuente_de_aporte_econ_mico4__mendigando	B2_Fuente_de_aporte_econ_mico5__soporte_econ_mico_de_otros_famil	B2_Fuente_de_aporte_econ_mico6__soporte_econ_mico_de_mis_vecinos	B2_Fuente_de_aporte_econ_mico7__soporte_de_ong_s	B2_Fuente_de_aporte_econ_mico8__soporte_programa_p_blico	B2_Fuente_de_aporte_econ_mico9__otro	B3_Cu_ntas_persona_usted_econ_micamente	C1_Usted_tiene_alguna_condic	@1_Obsesidad	@2_Miopia	@3_Esquizofrenia	@4_Rinitis	@5_Ansiedadacausadelacuarentena	@6_colesterol	@7_trigliceridos	C2_En_los_ltimos_12_meses	@1_Dolordepelvis	@2_Colicos	@3_mareo	@4_ataque_epilepsia	@5_gastritis	@6_golpeenlanariz	@7_estres	@8_malarespiracion	@9_paludismo
32	2	19	1	1	4	11	2	2	1	0	0	0	1	1	0	0	0	0	0	2	2	0	1	0	0	0	0	0	0	0	0	1	0	0	0	0	0	0	0	1	0	0	0	0	0	0	0	0	0
33	1	19	1	1	4	10	2	2	1	0	0	1	0	0	0	0	0	0	0	0	2	0	1	0	0	0	0	0	1	0	0	1	0	0	0	0	0	0	0	1	0	0	0	0	0	0	0	0	0
34	2	26	4	1	5	1	2	2	1	0	0	0	1	1	0	0	0	0	0	2	2	0	0	1	0	0	0	0	1	0	5	1	0	0	0	0	0	0	0	2	0	0	0	0	0	0	0	0	0
37	2	29	1	1	5	12	2		1	1	0	0	0	1	0	0	0	0	0	3	1	0	1	1	0	0	0	0	0	0	2	1	0	0	0	0	0	0	0	2	0	0	0	0	1	0	0	0	0
38	1	23	1	1	6	14	2	2	1	0	0	0	1	0	0	0	0	0	0	2	2	0	0	0	0	1	0	0	0	0	0	1	0	0	0	0	0	0	0	1	0	0	0	0	0	0	0	0	0
40	2	20	1	1	4	11	2	2	1	0	0	1	0	1	0	0	0	0	0	1	3	0	0	0	0	0	0	0	1	0	0	1	0	0	0	0	0	0	0	2	0	0	0	0	0	0	0	0	0
41	2	24	1	1	5	12	2	2	1	1	0	0	0	0	0	0	0	0	0	3	2	0	1	0	0	1	0	0	0	0	0	1	0	0	0	0	0	0	0	1	0	0	0	0	0	0	0	0	0
42	1	24	4	1	4	11				0	1	0	0	0	0	0	0	0	0	0	2	0	1	0	0	1	0	0	0	0	8	2	0	0	0	0	1	1	1	2	0	0	0	0	0	0	0	0	0
43	2	21	1	1	6	15				0	0	0	0	1	0	0	0	0	0	1	1	0	0	0	0	1	0	0	1	0	1		0	0	0	0	0	0	0	2	0	0	0	0	0	0	0	0	0
44	2	22	4	1	6	13				0	0	0	0	1	0	0	0	0	0	1	1	0	0	0	0	1	0	0	0	0	0		0	0	0	0	0	0	0		0	0	0	0	0	0	0	0	0
13	2	37	4	1	3	1	2	2	1	0	1	0	0	0	0	0	0	0	0	0	1	0	0	1	0	0	0	0	0	0	5	1	0	0	0	0	0	0	0	1	0	0	0	0	0	0	0	0	0
14	2	47	4	1	5	13	2	2	1	0	0	1	0	0	0	0	0	0	0	0	1	0	0	1	0	0	0	0	0	0	6	1	0	0	0	0	0	0	0	1	0	0	0	0	0	0	0	0	0
15	2	42	5	1	5	13	2	2	1	1	0	0	0	0	0	0	0	0	0	3	5	0	1	0	0	0	0	0	0	0	5	1	0	0	0	0	0	0	0	1	0	0	0	0	0	0	0	0	0
16	2	38	1	1	5	13	2	2	1	0	0	0	0	1	0	0	0	0	0	1	1	0	0	1	0	0	0	0	0	1	5	1	0	0	0	0	0	0	0	1	0	0	0	0	0	0	0	0	0
17	2	24	1	1	6	12	1		1	0	0	0	1	0	0	0	0	0	0	2	1	0	0	0	0	0	0	0	0	0	2	1	0	0	0	0	0	0	0	1	0	0	0	0	0	0	0	0	0
18	2	22	1	1	6	15	1		1	0	0	0	1	1	0	0	0	0	0	2	4	1	0	0	0	0	0	0	0	0	1	1	0	0	0	0	0	0	0	1	0	0	0	0	0	0	0	0	0
19	2	19	1	1	4	13				0	0	0	1	0	0	0	0	0	0	2	1	0	1	0	0	0	0	0	0	0	3	2	1	0	0	0	0	0	0	2	0	0	0	0	0	0	0	0	0
20	2	21	1	1	6	13	2	1		0	0	0	1	0	0	0	0	0	0	2	2	1	0	0	0	0	0	0	0	0	3	2	0	1	0	0	0	0	0		0	0	0	0	0	0	0	0	0
21	2	40	4	1	4	11	2	2	1	0	0	0	0	1	0	0	0	0	0	1	1	0	1	0	0	0	0	0	0	0	6	1	0	0	0	0	0	0	0	2	0	0	0	0	0	0	0	0	0
22	2	28	1	1	4	9	2	2	1	0	0	0	0	1	0	0	0	0	0	1	1	0	1	0	0	0	0	0	0	0	3	1	0	0	0	0	0	0	0	1	0	0	0	0	0	0	0	0	0
24	2	21	1	1	6	14	1		1	0	0	0	1	0	0	0	0	0	0	2	1	0	0	0	0	1	0	0	0	0	1	1	0	0	0	0	0	0	0	2	0	0	0	0	0	0	0	0	0
26	2	21	1	1	5	14	1		1	1	0	0	0	0	0	0	0	0	0	3	2	0	1	0	0	0	0	0	0	0	1	1	0	0	0	0	0	0	0	1	0	0	0	0	0	0	0	0	0
27	2	20	1	1	6	15	1		1	0	0	0	1	0	0	0	0	0	0	2	2	0	0	0	0	1	0	0	0	0	0	1	0	0	0	0	0	0	0	1	0	0	0	0	0	0	0	0	0
1	2	27	1	1	6	5	2	2	1	1	0	0	1	1	0	0	0	0	0	3	2	0	0	0	0	1	0	0	0	0	1	1	0	0	0	0	0	0	0	2	1	1	0	0	0	0	0	0	0
3	2	18	1	1	4	4	2	2	1	0	0	0	1	0	0	0	0	0	0	2	4	0	1	0	0	0	0	0	0	0	1	1	0	0	0	0	0	0	0	1	0	0	0	0	0	0	0	0	0
4	2	24	1	1	4	6	1		1	1	0	0	0	1	0	0	0	0	0	3	3	0	1	0	0	0	0	0	0	0	3	1	0	0	0	0	0	0	0	2	0	0	0	1	0	0	0	0	0
5	2	18	1	1	4	6	1		1	0	0	0	0	1	0	0	0	0	0	1	1	0	1	0	0	0	0	0	0	0	1	1	0	0	0	0	0	0	0	1	0	0	0	0	0	0	0	0	0
7	2	19	1	1	4	5	2	2	1	0	0	1	1	1	0	0	0	0	0	2	2	0	1	0	0	0	0	0	0	0	0	1	0	0	0	0	0	0	0	1	0	0	0	0	0	0	0	0	0
8	2	18	1	1	4	5	1		1	0	0	1	1	1	0	0	0	0	0	2	2	0	1	0	0	0	0	0	0	0	0	1	0	0	0	0	0	0	0	2	0	0	0	0	0	0	0	0	1
9	1	26	1	1	1	6	2	2	1	1	0	0	0	0	0	0	0	0	0	3	3	0	1	0	0	0	0	0	0	0	2	1	0	0	0	0	0	0	0	2	0	0	0	0	0	0	0	0	1
10	1	28	1	1	5	2	2	2	1	1	0	0	0	0	0	0	0	0	0	3	2	0	1	0	0	0	0	0	0	0	2	1	0	0	0	0	0	0	0	1	0	0	0	0	0	0	0	0	0
11	1	20	1	1	4	6	2	2	1	1	0	0	0	0	0	0	0	0	0	3	2	0	1	0	0	0	0	0	0	0	0	1	0	0	0	0	0	0	0	1	0	0	0	0	0	0	0	0	0
12	1	22	2	1	4	3	2	2	1	1	0	0	0	0	0	0	0	0	0	3	2	0	1	0	0	0	0	0	0	0	3	1	0	0	0	0	0	0	0	1	0	0	0	0	0	0	0	0	0
28	1	20	4	1	3	1	1		1	0	0	0	0	1	0	0	0	0	0	1	2	0	0	0	0	1	0	0	0	0	0	1	0	0	0	0	0	0	0	1	0	0	0	0	0	0	0	0	0
31	2	24	1	1	4	11	1		1	0	0	1	0	0	0	0	0	0	0	0	1	0	1	0	0	0	0	0	0	0	3	1	0	0	0	0	0	0	0	2	0	0	0	0	0	0	0	0	0
36	1	27	1	1	6	5	2	2	1	1	0	0	1	1	0	0	0	0	0	3	2	0	1	0	0	0	0	0	0	0	0	1	0	0	0	0	0	0	0	2	0	0	1	0	0	0	0	0	0
37	2	20	1	1	6	4	2	2	1	0	0	0	1	1	0	0	0	0	0	2	1	0	1	0	0	0	0	0	0	0	0	1	0	0	0	0	0	0	0	2	0	0	0	0	1	0	0	0	0
38	2	20	1	1	4	11	2	1		1	0	0	0	0	0	0	0	0	0	3	3	0	0	0	0	1	0	0	0	0	0	2	0	0	1	0	0	0	0	0	0	0	0	0	0	0	0	0	0
39	2	20	1	1	6	6	2	1		0	0	0	1	0	0	0	0	0	0	2	2	0	1	0	0	0	0	0	1	0	0	2	0	0	0	1	0	0	0	2	0	0	0	0	0	0	0	0	0
[truncated: 326 more columns]
